# Supplementary material for: Efficacy and Safety of Habitual Consumption of a Food Supplement Containing Miraculin in Malnourished Cancer Patients: The CLINMIR Pilot Study
Source: Nutrients. 2024 Jun 17;16(12):1905. doi: 10.3390/nu16121905 (PMC11207068; doi:10.3390/nu16121905)
Supplement: Supplementary file 1 [file nutrients-16-01905-s001.zip]

Archive with 1 entries (1 files):
- nutrients-3047083-supplementary.pdf
